# Supplementary material for: GPCR-PEnDB: a database of protein sequences and derived features to facilitate prediction and classification of G protein-coupled receptors
Source: Database (Oxford). 2020 Nov 20;2020:baaa087. doi: 10.1093/database/baaa087 (PMC7678784; doi:10.1093/database/baaa087)
Supplement: baaa087_Supp [file baaa087_supp.zip]

Archive with 2 entries (2 files):
- S1.GIF
- S2.docx
